# Supplementary material for: Construction and Immunogenicity of Modified Vaccinia Ankara (MVA) Viruses Expressing E1 and E2 Proteins of Bovine Viral Diarrhea Virus
Source: Vaccines (Basel). 2026 Apr 11;14(4):337. doi: 10.3390/vaccines14040337 (PMC13120248; doi:10.3390/vaccines14040337)
Supplement: Supplementary file 1 [file vaccines-14-00337-s001.zip]

Archive with 1 entries (1 files):
- vaccines-4230560-supplementary.pdf
